# Supplementary material for: The tetrapod fauna of the upper Permian Naobaogou Formation of China: 10. Jimusaria monanensis sp. nov. (Dicynodontia) shows a unique epipterygoid
Source: PeerJ. 2023 Jul 31;11:e15783. doi: 10.7717/peerj.15783 (PMC10399559; doi:10.7717/peerj.15783)
Supplement: Supplemental Information 1 [file peerj-11-15783-s001.zip]

Archive with 2 entries (2 files):
- APPENDIX S2.tnt
- APPENDIX S1.docx
